# Supplementary material for: Arsenic Mobilization and Transformation by Ammonium-Generating Bacteria Isolated from High Arsenic Groundwater in Hetao Plain, China
Source: Int J Environ Res Public Health. 2022 Aug 4;19(15):9606. doi: 10.3390/ijerph19159606 (PMC9368665; doi:10.3390/ijerph19159606)
Supplement: Supplementary file 1 [file ijerph-19-09606-s001.zip]

Archive with 1 entries (1 files):
- ijerph-1843754-supplementary.pdf
